# Supplementary material for: Involvement of PAR-2 in the Induction of Cell-Specific Matrix Metalloproteinase-2 by Activated Protein C in Cutaneous Wound Healing
Source: Int J Mol Sci. 2023 Dec 27;25(1):370. doi: 10.3390/ijms25010370 (PMC10779272; doi:10.3390/ijms25010370)
Supplement: Supplementary file 1 [file ijms-25-00370-s001.zip]

Archive with 1 entries (1 files):
- ijms-2766299-supplementary.pdf
